# Supplementary material for: Genome-Based Mining of Carpatamides I–M and Their Candidate Biosynthetic Gene Cluster
Source: Mar Drugs. 2024 Nov 20;22(11):521. doi: 10.3390/md22110521 (PMC11595529; doi:10.3390/md22110521)
Supplement: Supplementary file 1 [file marinedrugs-22-00521-s001.zip]

Archive with 1 entries (1 files):
- marinedrugs-3314147-supplementary.pdf
